# Supplementary material for: Metabolic profiling reveals altered amino acid and fatty acid metabolism in children with Williams Syndrome
Source: Sci Rep. 2024 Dec 28;14:31467. doi: 10.1038/s41598-024-83146-4 (PMC11682280; doi:10.1038/s41598-024-83146-4)
Supplement: Supplementary file 1 — Supplementary Material 1 [file 41598_2024_83146_MOESM1_ESM.xlsx]

## Sheet: Supplementary Table S1
Supplementary Table S1. Metabolite differences between WS and Control group
Metabolite		FC	log2(FC)	FDR	VIP
AA	Ala	3.27	1.7101	2.8418e-16	1.75
	Pro	1.67	0.7429	7.778e-10	1.22
	Arg	1.56	0.64049	1.1632e-10	1.46
	Orn	1.5	0.5809	1.7454e-07	1.18
	Lys	1.46	0.54378	1.1597e-09	1.39
	Asn	1.45	0.53632	1.244e-08	1.22
	Tyr	1.4	0.4842	1.7454e-07	1.22
	Thr	1.38	0.46778	3.5715e-05	1.11
	Met	1.34	0.42533	2.8418e-05	1.03
	Ser	1.33	0.41026	1.5196e-09	1.32
	Phe	1.3	0.37525	1.4222e-09	1.27
	His	1.3	0.37468	1.2719e-10	1.35
	Trp	1.3	0.37298	5.778e-06	1.15
FA	C22:0	23.49	4.554	1.1632e-10	1.87
	C24:0	9.39	3.2307	1.4974e-10	1.84
	C28:0	6.31	2.6585	1.5277e-08	1.4
	C20:0	4.23	2.0791	1.1576e-08	1.48
	C26:0	3.52	1.8176	8.5255e-15	1.67
	C18:0	3.13	1.6451	9.3149e-10	1.47
	C24:1 NA	2.46	1.2983	2.8418e-16	1.78
	C20:4 AA	1.56	0.64189	2.0947e-12	1.41
	A-C18:3 ALA	0.69	-0.52909	9.2059e-06	1.15
	C18:2 LA	0.57	-0.81248	3.5715e-05	1.17
	C22:6 DHA	0.55	-0.85344	2.1645e-05	1.08
	C16:1 PLA	0.43	-1.2011	1.5666e-07	1.31
	t-C18:1 EA	0.24	-2.0702	1.1632e-10	1.14

## Sheet: Supplementary Table S2
Supplementary Table S2. Summary of Target Analyte Quantification and Calibration Parameters
Target Analyte		Retention Time（min）	Internal Standard	Concentrationa	Q1 > Q3 (Da)	DCP	CE	Lowest calibration concentration（μM）	Conc Range [Min-Max]
AA	Lys	9.2	13C6,15N2-Lys	16	147.13 > 83.95	48.8	5	2	4-3200
	His	8.5	13C6-His	16	156.07 > 110.1	34	5	0.75	1.5-1200
	Arg	9	d7-Arg	16	175.13 > 70.05	52.21	7.5	0.75	1.5-1200
	Ala	7.5	d3-Ala	16	90.1 > 44.1	29	20	2	4-3200
	Glu	8.2	d5-Glu	16	148.1 > 83.98	20	45	0.75	3-2400
	Ile	4.2	d10-Ile	16	132 > 57	14	40	1.875	2.5-2000
	Phe	3.8	d5-Phe	16	166.05 > 120.06	38	5	2	4-3200
	Ser	7.9	d3-Ser	16	106 > 60	35	40	1	2-1600
	Val	5.6	d8-Val	16	118.08 > 72.21	27	35	2.25	4.5-3600
	Thr	7.6	2H5,15N-Thr	16	120.05 > 74	17	30	2.5	2.5-2000
	Tyr	6.1	d4-Tyr	16	182.1 > 91.01	15	65	1.25	2.6-2000
	Asn	8	d3-Asn	16	133.1 > 87.1	28.06	14.02	0.5	0.6-400
	Trp	4	d5-Trp	16	205.12 > 146.04	23.7	35	0.25	0.5-400
	Gln	7.9	d5-Gln	16	147.08 > 84.05	27	50	4	4-3200
	Met	5.2	d3-Met	16	150.08 > 104.2	37	15	1.25	2.5-2000
	Asp	8.6	d3-Asp	16	134.11 > 74	33	20	2.5	0.5-400
	Gly	7.7	d5-Gly	80	75.98 > 30.04	36.2	20	4	8-6400
	Leu	3.8	d3-Leu	16	132 > 43	9	50	1.25	2.5-2000
	Pro	5.6	d7-Pro	16	116.05 > 70.05	65	5	1.25	2.5-2000
	tCys	6.4	d4-Cys	16	122.1 > 76	25	40	2	3-2400
	PEtN	8.6	d4-PEtn	16	142.12 > 44.08	43	22	0.5	0.5-400
	GABA	6.2	d6-GABA	16	104.04 > 86.98	28	20	0.25	0.5-400
	Tau	5.9	d4-Tau	16	126.09 > 44.1	20	30	0.5	3-2400
	bAib	6.4	d3-bAib	16	104.1 > 57.1	35	18	0.25	0.5-400
	EtN	4.2	d7-Etn	16	62 > 44	42	20	0.25	1.5-1200
	Orn	9.3	d7-Orn	16	133 > 70.1	20	7.5	1	1-800
	Ans	9.2	d4-Ans	16	241.2 > 109.3	80	50	0.25	0.5-400
	Car	9.3	d4-Car	16	227 > 156	46	27	0.25	0.5-400
	Cit	8.1	d7-Cit	16	176.1 > 158.9	13	30	0.5	0.5-400
	Hyp	7.5	d4-Hyp	16	132.11 > 86.06	16	45	0.5	2.5-2000
	1MHis	7.9	d3-1MHis	16	170.11 > 96.1	75	45	0.25	0.5-400
	3MHis	8.8	d7-Arg	16	170.08 > 96.02	75	35	0.25	0.5-400
	Hylys	9.4	d4-Hylys	16	163.09 > 100.03	34.58	18	1	0.5-400
	Hcit	8	d3-Hcit	16	189.9 > 127.3	35	35	0.25	0.5-400
	Hcy	5.7	d4-HCY	16	136.1 > 73.1	30	23	0.5	0.5-400
	Aad	8	d3-AAD	16	162.05 > 98	63	35	0.25	0.5-400
	Abu	6.5	d6-Abu	16	104.02 > 58.02	35	30	0.25	0.5-400
	Sar	6.8	d3-Sar	16	90 > 44	24	20	0.25	0.5-400
	PSer	9.4	13C3,15N-Pser	16	186.08 > 88	48	17	1	0.5-400
	KYN	4	d4-Kyn	16	209.2 > 146	51	15	0.25	0.5-400
	Asa	9.4	d10-Asa	3.2	291.2 > 116.02	88	27	2.5	0.5-400
	Cth	9.4	d4-Cth	16	223.1 > 87.96	64	60	0.25	0.5-400
FA	C14:0	2.7	13C3-C14 MA	8	226.9 > 226.9	-82	-17	2.19	2.19-218.94
	C16:0	5.2	13C4-C16 PA	16	254.9 > 254.9	-102	-30	52.65	58.5-5849.78
	C16:1 PLA	3.8	D13-C16:1 PLA	16	252.9 > 252.9	-75	-25	1.57	3.93-393.07
	C18:0	7.8	D3-C18	16	283.1 > 283.1	-109	-35	43.94	52.73-5272.78
	C18:1 OA	6.3	13C18-OA	40	281 > 281	-73	-26.5	3.82	26.55-2655.24
	t-C18:1 EA	7	D17-t-C18:1 EA	8	281 > 281.01	-80	-20	1.42	1.77-177.02
	C18:2 LA	4.8	13C18-C18:2 LA	80	278.9 > 278.9	-80	-30	7.13	17.83-1782.85
	A-C18:3 ALA	3.5	D5-A-C18:3 ALA	16	277 > 277	-72	-23	0.72	3.59-359.16
	R-C18:3 GLA	3.9	D5-A-C18:3 ALA	16	277 > 277.01	-80	-16	0.36	1.8-179.58
	C20:0	8.4	D4-C20	1.2	311 > 311.01	-96	-27	0.32	0.32-32
	C20:3 DGLA	5.9	D6-C20:3 DGLA	1.6	305 > 305	-75	-16	0.41	0.49-48.94
	C20:4 AA	5.1	D8-C20:4 AA	16	302.9 > 302.9	-72	-30	6.57	6.57-656.9
	C20:5 EPA	4	D5-C20:5 EPA	2.88	301 > 301	-75	-13	0.41	0.5-49.59
	C22:0	8.8	D4-C22	2.4	339.1 > 339.1	-115	-20	0.37	0.44-44.04
	C22:4 ADA	7.5	C17	9.6	331 > 331	-60	-17	0.06	1.5-150.4
	C22:6 DHA	5.3	D5-DHA	16	326.9 > 326.9	-20	-8	1.22	1.52-152.21
	C24:0	9.4	D4-C24	1.6	367.1 > 367.1	-120	-21	0.27	0.27-27.13
	C24:1 NA	8.9	D18-C24:1 NA	0.8	365.1 > 365.1	-10	-22	0.14	0.14-13.64
	C26:0	10.3	D4-C26	1.6	395.2 > 395.2	-109	-22	0.25	0.38-37.81
	C28:0	11.4	D4-C26	1.6	423.3 > 423.3	-115	-26	0.02	0.02-2.35
	PHA	8.1	D3-PHA	2.4	311 > 311	-10	-23	0.48	0.48-48
	PRA	7.8	D3-PRA	60	296.9 > 296.9	-75	-19	3.35	3.35-335.01
a. The concentration units for amino acids (AA) are expressed in µg/mL, and for fatty acids (FA), they are expressed in µmol/L.
